# Supplementary material for: Genome sequencing and analysis of black flounder (Paralichthys orbignyanus) reveals new insights into Pleuronectiformes genomic size and structure
Source: BMC Genomics. 2024 Mar 20;25:297. doi: 10.1186/s12864-024-10081-z (PMC10956332; doi:10.1186/s12864-024-10081-z)
Supplement: Supplementary file 2 — Supplementary material 2. [file 12864_2024_10081_MOESM2_ESM.xls]

## Sheet: Supplementary Table S1
Order	Species	Code	Genome version	Mb
Anabantiformes	Anabas testudineus	Anates	fAnaTes1.2	555.641
	Mastacembelus armatus	Masarm	fMasArm1.2	591.952
	Betta splendens	Betspl	fBetSpl5.2	441.372
Carangiformes	Seriola dumerili	Serdum	Sdu_1.0	677.686
	Seriola lalandi dorsalis	Serlal	Sedor1	732.51
	Echeneis naucrates	Echnau	fEcheNa1.1	544.213
Cichliformes	Astatotilapia calliptera	Astcal	fAstCal1.2	880.429
	Oreochromis niloticus	Orenil	O_niloticus_UMD_NMBU	1005.68
	Pundamilia nyererei	Punnye	PunNye1.0	830.133
Cypriniformes	Cyprinus carpio	Cypcar	Cypcar_WagV4.0	1460.37
	Danio rerio	Danrer	GRCz11	1373.47
	Sinocyclocheilus rhinocerous	Sinrhi	SAMN03320098_v1.1	1655.79
Cyprinodontiformes	Fundulus heteroclitus	Funhet	Fundulus_heteroclitus-3.0.2	1021.9
	Kryptolebias marmoratus	Krymar	ASM164957v1	680.367
	Poecilia formosa	Poefor	PoeFor_5.1.2	748.923
Perciformes	Cyclopterus lumpus	Cyclum	fCycLum1.pri	572.886
	Gasterosteus aculeatus	Gasacu	BROADS1	461.533
	Sander lucioperca	Sanluc	SLUC_FBN_1	900.478
Pleuronectiformes	Paralichthys orbignyanus	Parorb	this work	538.587
	Scophthalmus maximus	Scomax	ASM1334776v1	556.697
	Cynoglossus semilaevis	Cynsem	Cse_v1.0	470.199
Salmoniformes	Oncorhynchus mykiss	Oncmyk	USDA_OmykA_1.1	2341.67
	Hucho hucho	Huchuc	ASM331708v1	2487.55
	Salmo trutta	Saltru	fSalTru1.1	2371.88
Tetraodontiformes /Labriformes	Labrus bergylta	Labber	BallGen_V1	805.481
	Takifugu rubripes	Takrub	fTakRub1.2	384.11
	Tetraodon nigroviridis	Tetnig	TETRAODON8	358.618
Supplementary Table S1
Genomes used in the comparative analysis. Versions and size in Mb according to ENSEMBL database.
