# Supplementary material for: Genome sequencing and analysis of black flounder (Paralichthys orbignyanus) reveals new insights into Pleuronectiformes genomic size and structure
Source: BMC Genomics. 2024 Mar 20;25:297. doi: 10.1186/s12864-024-10081-z (PMC10956332; doi:10.1186/s12864-024-10081-z)
Supplement: Supplementary file 3 — Supplementary material 3. [file 12864_2024_10081_MOESM3_ESM.xls]

## Sheet: Supplementary Table S2
TermID	Name	GO class	Involvementa
GO:0009881	photoreceptor activity	MF	adaptation to lower light conditions
GO:0001917	photoreceptor inner segment	CC	adaptation to lower light conditions
GO:0060342	photoreceptor inner segment membrane	CC	adaptation to lower light conditions
GO:0008020	G protein-coupled photoreceptor activity	MF	adaptation to lower light conditions
GO:0017147	Wnt-protein binding	MF	body plan asymmetry
GO:0097067	cellular response to thyroid hormone stimulus	BP	body plan asymmetry
GO:0042813	Wnt receptor activity	MF	body plan asymmetry
GO:0016055	Wnt signaling pathway	BP	body plan asymmetry
GO:0005543	phospholipid binding	MF	muscle development / fat content
GO:0010883	regulation of lipid storage	BP	muscle development / fat content
GO:0060538	skeletal muscle organ development	BP	muscle development / fat content
GO:0001523	retinoid metabolic process	BP	pigmentation / body plan asymmetry
GO:0008104	protein localization	BP	positive selection or rapidly evolving
GO:0046856	phosphatidylinositol dephosphorylation	BP	positive selection or rapidly evolving
GO:0015031	protein transport	BP	positive selection or rapidly evolving
GO:0045184	establishment of protein localization	BP	positive selection or rapidly evolving
GO:0006886	intracellular protein transport	BP	positive selection or rapidly evolving
GO:0003774	cytoskeletal motor activity	MF	-
GO:0003777	microtubule motor activity	MF	-
GO:0003824	catalytic activity	MF	-
GO:0004462	lactoylglutathione lyase activity	MF	-
GO:0005096	GTPase activator activity	MF	-
GO:0005198	structural molecule activity	MF	-
GO:0005215	transporter activity	MF	-
GO:0005484	SNAP receptor activity	MF	-
GO:0006879	intracellular iron ion homeostasis	BP	-
GO:0007601	visual perception	BP	-
GO:0008152	metabolic process	BP	-
GO:0016192	vesicle-mediated transport	BP	-
GO:0019013	viral nucleocapsid	CC	-
GO:0020037	heme binding	MF	-
GO:0032259	methylation	BP	-
GO:0042127	regulation of cell population proliferation	BP	-
GO:0045177	apical part of cell	CC	-
GO:0050896	response to stimulus	BP	-
GO:0051301	cell division	BP	-
GO:1990904	ribonucleoprotein complex	CC	-
GO:0005576	extracellular region	CC	-
GO:0005615	extracellular space	CC	-
GO:0005622	intracellular anatomical structure	CC	-
GO:0005829	cytosol	CC	-
GO:0016020	membrane	CC	-
GO:0019898	extrinsic component of membrane	CC	-
GO:0030027	lamellipodium	CC	-
GO:0030054	cell junction	CC	-
GO:0031012	extracellular matrix	CC	-
GO:0043209	myelin sheath	CC	-
GO:0045202	synapse	CC	-
GO:0071944	cell periphery	CC	-
GO:0003700	DNA-binding transcription factor activity	MF	-
GO:0006915	apoptotic process	BP	-
GO:0007017	microtubule-based process	BP	-
GO:0007018	microtubule-based movement	BP	-
GO:0007040	lysosome organization	BP	-
GO:0007059	chromosome segregation	BP	-
GO:0007155	cell adhesion	BP	-
GO:0007156	homophilic cell adhesion via plasma membrane adhesion molecules	BP	-
GO:0008283	cell population proliferation	BP	-
GO:0015293	symporter activity	MF	-
GO:0016477	cell migration	BP	-
GO:0030011	maintenance of cell polarity	BP	-
GO:0071466	cellular response to xenobiotic stimulus	BP	-
GO:0009311	oligosaccharide metabolic process	BP	-
GO:0032964	collagen biosynthetic process	BP	-
GO:0003924	GTPase activity	MF	-
GO:0016705	oxidoreductase activity, acting on paired donors, with incorporation or reduction of molecular oxygen	MF	-
GO:0016740	transferase activity	MF	-
GO:0016757	glycosyltransferase activity	MF	-
GO:0016787	hydrolase activity	MF	-
GO:0097503	sialylation	BP	-
GO:0005509	calcium ion binding	MF	-
GO:0005515	protein binding	MF	-
GO:0036094	small molecule binding	MF	-
GO:0051018	protein kinase A binding	MF	-
GO:0005975	carbohydrate metabolic process	BP	-
GO:0006629	lipid metabolic process	BP	-
GO:0016311	dephosphorylation	BP	-
GO:0005737	cytoplasm	CC	-
GO:0005856	cytoskeleton	CC	-
GO:0003676	nucleic acid binding	MF	-
GO:0003729	mRNA binding	MF	-
GO:0006511	ubiquitin-dependent protein catabolic process	BP	-
GO:0008380	RNA splicing	BP	-
GO:0005525	GTP binding	MF	-
GO:0006139	nucleobase-containing compound metabolic process	BP	-
GO:0005794	Golgi apparatus	CC	-
GO:0043087	regulation of GTPase activity	BP	-
GO:0060078	regulation of postsynaptic membrane potential	BP	-
GO:0008233	peptidase activity	MF	-
GO:0018738	S-formylglutathione hydrolase activity	MF	-
GO:0004364	glutathione transferase activity	MF	-
GO:0008080	N-acetyltransferase activity	MF	-
GO:0008146	sulfotransferase activity	MF	-
GO:0008168	methyltransferase activity	MF	-
GO:0008373	sialyltransferase activity	MF	-
GO:0016746	acyltransferase activity	MF	-
GO:0019205	nucleobase-containing compound kinase activity	MF	-
GO:0043231	intracellular membrane-bounded organelle	CC	-
GO:0005634	nucleus	CC	-
GO:0005743	mitochondrial inner membrane	CC	-
GO:0001558	regulation of cell growth	BP	-
GO:0034111	negative regulation of homotypic cell-cell adhesion	BP	-
GO:0043484	regulation of RNA splicing	BP	-
GO:0050804	modulation of chemical synaptic transmission	BP	-
GO:1902036	regulation of hematopoietic stem cell differentiation	BP	-
GO:0003677	DNA binding	MF	-
GO:0003723	RNA binding	MF	-
GO:0043565	sequence-specific DNA binding	MF	-
GO:0000166	nucleotide binding	MF	-
GO:0006508	proteolysis	BP	-
GO:0006810	transport	BP	-
GO:0046872	metal ion binding	MF	-
GO:0006811	monoatomic ion transport	BP	-
GO:0006814	sodium ion transport	BP	-
GO:0006836	neurotransmitter transport	BP	-
GO:0006892	post-Golgi vesicle-mediated transport	BP	-
GO:0055085	transmembrane transport	BP	-
GO:0000287	magnesium ion binding	MF	-
GO:0008270	zinc ion binding	MF	-
GO:0005524	ATP binding	MF	-
GO:0005886	plasma membrane	CC	-
GO:0031234	extrinsic component of cytoplasmic side of plasma membrane	CC	-
GO:0000118	histone deacetylase complex	CC	-
GO:0005667	transcription regulator complex	CC	-
GO:0032300	mismatch repair complex	CC	-
GO:0034707	chloride channel complex	CC	-
GO:0009416	response to light stimulus	BP	-
GO:0006351	DNA-templated transcription	BP	-
GO:0016310	phosphorylation	BP	-
GO:0032957	inositol trisphosphate metabolic process	BP	-
GO:0006298	mismatch repair	BP	-
GO:0035556	intracellular signal transduction	BP	-
GO:0010628	positive regulation of gene expression	BP	-
GO:0008327	methyl-CpG binding	MF	-
GO:0030983	mismatched DNA binding	MF	-
GO:0016706	2-oxoglutarate-dependent dioxygenase activity	MF	-
GO:0003746	translation elongation factor activity	MF	-
GO:0008237	metallopeptidase activity	MF	-
GO:0018149	peptide cross-linking	BP	-
GO:0000381	regulation of alternative mRNA splicing, via spliceosome	BP	-
GO:0006357	regulation of transcription by RNA polymerase II	BP	-
GO:0006355	regulation of DNA-templated transcription	BP	-
GO:0006414	translational elongation	BP	-
GO:0000786	nucleosome	CC	-
GO:0005694	chromosome	CC	-
GO:0015630	microtubule cytoskeleton	CC	-
GO:0036464	cytoplasmic ribonucleoprotein granule	CC	-
GO:0005216	monoatomic ion channel activity	MF	-
GO:0006468	protein phosphorylation	BP	-
GO:0006486	protein glycosylation	BP	-
GO:0016567	protein ubiquitination	BP	-
GO:0016575	histone deacetylation	BP	-
GO:0016301	kinase activity	MF	-
GO:0007165	signal transduction	BP	-
GO:0007166	cell surface receptor signaling pathway	BP	-
GO:0007186	G protein-coupled receptor signaling pathway	BP	-
GO:0010737	protein kinase A signaling	BP	-
GO:0030522	intracellular receptor signaling pathway	BP	-
GO:0071526	semaphorin-plexin signaling pathway	BP	-
GO:0004407	histone deacetylase activity	MF	-
GO:0005200	structural constituent of cytoskeleton	MF	-
GO:0006338	chromatin remodeling	BP	-
GO:0030033	microvillus assembly	BP	-
GO:0046777	protein autophosphorylation	BP	-
GO:0009116	nucleoside metabolic process	BP	-
GO:0047325	inositol tetrakisphosphate 1-kinase activity	MF	-
GO:0005506	iron ion binding	MF	-
GO:0004386	helicase activity	MF	-
GO:0008641	ubiquitin-like modifier activating enzyme activity	MF	-
GO:0051596	methylglyoxal catabolic process	BP	-
GO:0016485	protein processing	BP	-
GO:0000149	SNARE binding	MF	-
GO:0003779	actin binding	MF	-
GO:0005102	signaling receptor binding	MF	-
GO:0005516	calmodulin binding	MF	-
GO:0005520	insulin-like growth factor binding	MF	-
GO:0008092	cytoskeletal protein binding	MF	-
GO:0008134	transcription factor binding	MF	-
GO:0019904	protein domain specific binding	MF	-
GO:0046982	protein heterodimerization activity	MF	-
GO:0046983	protein dimerization activity	MF	-
GO:0051117	ATPase binding	MF	-
GO:0008484	sulfuric ester hydrolase activity	MF	-
GO:0016791	phosphatase activity	MF	-
GO:0004672	protein kinase activity	MF	-
GO:0004713	protein tyrosine kinase activity	MF	-
GO:0052726	inositol-1,3,4-trisphosphate 5-kinase activity	MF	-
GO:0005802	trans-Golgi network	CC	-
GO:0016887	ATP hydrolysis activity	MF	-
GO:0034220	monoatomic ion transmembrane transport	BP	-
GO:1902476	chloride transmembrane transport	BP	-
GO:0018108	peptidyl-tyrosine phosphorylation	BP	-
GO:0004175	endopeptidase activity	MF	-
GO:0004252	serine-type endopeptidase activity	MF	-
GO:0006397	mRNA processing	BP	-
GO:0007264	small GTPase mediated signal transduction	BP	-
GO:0032486	Rap protein signal transduction	BP	-
GO:0030705	cytoskeleton-dependent intracellular transport	BP	-
GO:0004674	protein serine/threonine kinase activity	MF	-
GO:0004683	calmodulin-dependent protein kinase activity	MF	-
GO:0031532	actin cytoskeleton reorganization	BP	-
GO:0004842	ubiquitin-protein transferase activity	MF	-
GO:0031201	SNARE complex	CC	-
GO:0001574	ganglioside biosynthetic process	BP	-
GO:0045176	apical protein localization	BP	-
GO:0072659	protein localization to plasma membrane	BP	-
GO:0070062	extracellular exosome	CC	-
GO:0042626	ATPase-coupled transmembrane transporter activity	MF	-
GO:0005815	microtubule organizing center	CC	-
GO:0016459	myosin complex	CC	-
GO:0001665	alpha-N-acetylgalactosaminide alpha-2,6-sialyltransferase activity	MF	-
GO:0004731	purine-nucleoside phosphorylase activity	MF	-
GO:0007283	spermatogenesis	BP	-
GO:0010573	vascular endothelial growth factor production	BP	-
GO:0007275	multicellular organism development	BP	-
GO:0030154	cell differentiation	BP	-
GO:0035725	sodium ion transmembrane transport	BP	-
GO:0070509	calcium ion import	BP	-
GO:1900087	positive regulation of G1/S transition of mitotic cell cycle	BP	-
GO:0007399	nervous system development	BP	-
GO:0004222	metalloendopeptidase activity	MF	-
GO:0008361	regulation of cell size	BP	-
GO:0003707	nuclear steroid receptor activity	MF	-
GO:0004879	nuclear receptor activity	MF	-
GO:0004888	transmembrane signaling receptor activity	MF	-
GO:0004930	G protein-coupled receptor activity	MF	-
GO:0000122	negative regulation of transcription by RNA polymerase II	BP	-
GO:0008285	negative regulation of cell population proliferation	BP	-
GO:0030336	negative regulation of cell migration	BP	-
GO:0004714	transmembrane receptor protein tyrosine kinase activity	MF	-
GO:0000139	Golgi membrane	CC	-
GO:0030867	rough endoplasmic reticulum membrane	CC	-
GO:0004114	3',5'-cyclic-nucleotide phosphodiesterase activity	MF	-
GO:0008081	phosphoric diester hydrolase activity	MF	-
GO:0052629	phosphatidylinositol-3,5-bisphosphate 3-phosphatase activity	MF	-
GO:0043065	positive regulation of apoptotic process	BP	-
GO:0006887	exocytosis	BP	-
GO:0016197	endosomal transport	BP	-
GO:0048278	vesicle docking	BP	-
GO:0048488	synaptic vesicle endocytosis	BP	-
GO:0005254	chloride channel activity	MF	-
GO:0030136	clathrin-coated vesicle	CC	-
GO:0045732	positive regulation of protein catabolic process	BP	-
GO:0005768	endosome	CC	-
GO:0030660	Golgi-associated vesicle membrane	CC	-
GO:0055037	recycling endosome	CC	-
GO:0005230	extracellular ligand-gated monoatomic ion channel activity	MF	-
GO:0004721	phosphoprotein phosphatase activity	MF	-
GO:0008138	protein tyrosine/serine/threonine phosphatase activity	MF	-
GO:0042803	protein homodimerization activity	MF	-
GO:0005262	calcium channel activity	MF	-
GO:0005042	netrin receptor activity	MF	-
GO:0007169	transmembrane receptor protein tyrosine kinase signaling pathway	BP	-
GO:0007229	integrin-mediated signaling pathway	BP	-
GO:0017154	semaphorin receptor activity	MF	-
GO:0038007	netrin-activated signaling pathway	BP	-
GO:0038026	reelin-mediated signaling pathway	BP	-
GO:0005874	microtubule	CC	-
GO:0008360	regulation of cell shape	BP	-
GO:0006325	chromatin organization	BP	-
GO:0051015	actin filament binding	MF	-
GO:0035844	cloaca development	BP	-
GO:0006334	nucleosome assembly	BP	-
GO:0061028	establishment of endothelial barrier	BP	-
Supplementary Table S2. GO terms shared by flatfishes common orthologues clusters. GO terms list shared by orthologues clusters common to P. orbignyanus, C. semilaevis and S. maximus was reduced by semantic similarity using REVIGO. The resulting GO terms belong to different classes (BP: biological process, MF: molecular function, CC: cellular comparment). aPotential role of GO term based on repor…
