# Supplementary material for: Genome sequencing and analysis of black flounder (Paralichthys orbignyanus) reveals new insights into Pleuronectiformes genomic size and structure
Source: BMC Genomics. 2024 Mar 20;25:297. doi: 10.1186/s12864-024-10081-z (PMC10956332; doi:10.1186/s12864-024-10081-z)
Supplement: Supplementary file 4 — Supplementary material 4. [file 12864_2024_10081_MOESM4_ESM.xls]

## Sheet: Supplementary Table S3
						Percentile nth
Order	Species	count	Average	StDev	SEM	1	5	10	20	25	30	40	50	60	75	80	90	95	99	IQR
Anabantiformes	Anates	25164	14717.7	24119.3	152.046	131	1085	1836.9	3143.8	3732.75	4315	5528	7034.5	9171	14941	18611.2	33833.5	53968.5	126592	11208.2
	Masarm	24257	15708.7	25290.4	162.382	109	971	1778	3291	3966	4609	6007	7729	10013	16602	20424.8	36474	57684.3	127884	12636
	Betspl	26727	15124.1	26353.5	161.199	118	1028	1551	2584	3136	3690	4899	6491	8633	14739	18557	35795.2	60250.2	136373	11603
Carangiformes	Serdum	23845	17446.4	29158.7	188.829	116	1061.65	1960	3514	4207	4901.9	6345.2	8158.5	10733.6	17858.8	22104	40274.9	65332.9	145339	13651.8
	Serlal	25687	15020.5	25317.1	157.964	83	467	1151	2698.6	3480.25	4191	5632	7233	9481	15291.8	18993	34675.3	56509	129357	11811.5
	Echnau	22907	17299.3	28174.7	186.155	189.75	1190	1949	3373	4071	4791	6367	8381	11020	17984.2	22191	39866.5	64209.2	146552	13913.2
Cichliformes	Astcal	28001	20831.9	35586.6	212.667	72	1016	1690.9	3357	4189.75	4981.7	6709	8932	12165.4	21080	26620.6	50697.8	83149	182784	16890.2
	Orenil	33437	25032.3	41935.4	229.333	70	1016	1627	3308	4298	5365	7724	10631	14663.4	25899.5	33022.2	61258	102472	213315	21601.5
	Punnye	24272	15284.1	25590.3	164.256	66	812.15	1520.3	2946	3614	4276.9	5658	7289.5	9605	15638.5	19274.8	34997	56360	130580	12024.5
Cypriniformes	Cypcar	51883	22334.4	33878	148.732	334.7	1225.5	1974	3772	4758	5795	8078	10968	14762	24823.5	30870	54071	83185	171443	20065.5
	Danrer	32057	25738.6	46107.1	257.517	97	140	1025	2611	3443	4450	6810	9980.5	14515.8	27161.5	34613	65963.7	104540	226504	23718.5
	Sinrhi	47761	19480.2	29305.8	134.096	115	746	1447	3061	4066	5163.7	7514	10197.5	13684	22049.8	26821.4	46327	70205	147509	17983.8
Cyprinodontiformes	Funhet	23469	22724.2	34933.6	228.032	165.92	1198	2351.6	4379.2	5301	6354.8	8554.4	11204	14937	24593	30227	53967.8	83973	179024	19292
	Krymar	22314	19650.8	32409	216.959	140	1154	2065	3666.4	4368	5100	6676	8706	11769	20319	25608.2	47238.6	76013.6	164257	15951
	Poefor	24354	17337.5	27225.3	174.456	93	782	1469	3133	3946	4782.8	6511	8692	11555.6	18779	23372	40743.2	63508.2	139824	14833
Perciformes	Cyclum	23152	15429.8	23270.9	152.939	118	1004.65	1748	3160	3912.25	4684	6213.2	8123	10635.6	17271.2	20643	35420.3	54164.2	116718	13359
	Gasacu	22456	8299.41	13694	91.3825	82	179	939	1695.8	2094	2528	3363	4338	5540.4	8824	10686.8	18365.6	29209.6	67256.1	6730
	Sanluc	49270	19794.4	30304	136.524	118	1084	1871	3641	4588	5502	7540	10084	13379	21960	26986	46754	71095	154677	17372
Pleuronectiformes	Parorb	21531	5039.15	5838.94	39.7926	155	306.25	529	1037	1311	1600	2275	3134	4189	6611	7768	11759.5	16273.5	28151.2	5300
	Scomax	21447	18420.9	29725.2	202.975	136	1388	2460	4100	4830.5	5534	7102	9072	11841	19137	23766.8	42547	67313	143444	14306.5
	Cynsem	21811	15251.3	25982.4	175.931	147.68	1065	1915.4	3317.8	3947	4600	5878	7412	9465	15348.5	18947.4	34153.8	55773	127694	11401.5
Salmoniformes	Oncmyk	179792	47261	64656.9	152.486	1045	3169.9	5385.8	9397.6	11519	13790.4	18945	25535	34416	56540.5	68537	112750	164854	306221	45021.5
	Huchuc	118131	16964.8	27598	80.2964	95	642.25	1218	2420	3160	3947.5	5698	7863	10884	18674.8	23312	41218	64635.5	135222	15514.8
	Saltru	51256	34973.5	53701.3	237.199	116	605	1626	4232	5783.75	7473	11407	16214	22748	40091.8	49779	89924	136523	265620	34308
Tetraodontiformes /Labriformes	Labber	29087	14668.9	25092	147.125	107	338	1331	2847.2	3568	4250.3	5594	7185	9381	15041	18478	33514.1	52730.4	126211	11473
	Takrub	24406	15225.7	26800.2	171.549	118	1017	1543	2597	3125	3686	4869	6422	8668.4	14860.2	18656	35710	60882.6	142589	11735.2
	Tetnig	14075	7289.83	12532.2	105.634	83	702.15	1079	1658.6	1951.5	2253.9	2886	3686	4822.6	7925	9850.4	16347.8	25076.1	52342.4	5973.5
Supplementary Table S3
Results of Gene size distribution in 27 fish genomes. For each column, maximum and minimum value is shown in purple and yellow shades, respectively.
