# Supplementary material for: Genome sequencing and analysis of black flounder (Paralichthys orbignyanus) reveals new insights into Pleuronectiformes genomic size and structure
Source: BMC Genomics. 2024 Mar 20;25:297. doi: 10.1186/s12864-024-10081-z (PMC10956332; doi:10.1186/s12864-024-10081-z)
Supplement: Supplementary file 5 — Supplementary material 5. [file 12864_2024_10081_MOESM5_ESM.xls]

## Sheet: Supplementary Table S5
						Percentile nth
Order	Species	count	Average	StDev	SEM	1	5	10	20	25	30	40	50	60	75	80	90	95	99	IQR
Anabantiformes	Anates	379922	246.76	498.24	0.808335	16	44	61	82	90	98	114	131	149	188	210	358	825	2973	98
	Masarm	387989	261.681	550.297	0.88346	18	46	62	82	91	99	114	131	149	188	210	377	904	3321	97
	Betspl	787574	185.918	289.697	0.326436	14	41	59	80	88	96	111	126	143	176	193	272	532	1481	88
Carangiformes	Serdum	355127	241.495	475.71	0.798271	17	45	62	82	91	99	115	131	149	188	209	360	792	2807	97
	Serlal	335499	245.771	512.924	0.885538	15	44	61	81	90	98	114	130	148	186	207	340	782	3134	96
	Echnau	767788	182.516	270.352	0.308538	13	42	61	81	90	97	112	127	143	176	192	266	488	1427.13	86
Cichliformes	Astcal	431316	264.304	575.517	0.876316	16	44	60	81	89	98	113	130	148	188	211	380	890	3557	99
	Orenil	1011088	190.03	304.256	0.302583	14	42	60	81	89	97	112	127	144	178	196	280	519	1601	89
	Punnye	309201	219.663	424.463	0.763343	14	41	59	81	89	98	113	129	147	184	203	308	632	2454	95
Cypriniformes	Cypcar	1704364	189.512	283.095	0.216846	14	42	60	80	89	97	112	127	144	179	197	292	577	1443.37	90
	Danrer	481052	241.219	481.907	0.694812	19.51	44	59	80	89	97	114	130	150	193	220	402	767	2570	104
	Sinrhi	1227124	167.582	248.755	0.224557	12	39	58	79	87	95	109	124	140	171	185	240	362	1241	84
Cyprinodontiformes	Funhet	350432	261.698	530.422	0.896025	17	45	62	82	91	99	115	132	151	193	218	413	922	3179.69	102
	Krymar	332187	253.78	517.635	0.898115	18	46	62	82	91	99	114	131	149	188	210	374	882	3077	97
	Poefor	344730	256.941	519.655	0.885066	11	34	53	77	86	95	112	129	148	191	218	423	928	3077	105
Perciformes	Cyclum	677800	176.78	251.138	0.305043	13	41	60	80	89	97	111	126	142	175	191	258	452	1300	86
	Gasacu	289927	157.222	175.471	0.325882	11	33	51	73	82	90	106	121	138	171	188	258	413	830.74	89
	Sanluc	1512434	180.186	258.473	0.210173	13	42	61	81	89	97	112	127	143	176	192	265	475	1355	87
Pleuronectiformes	Parorb	148538	166.411	196.289	0.509304	12	31	50	74	84	93	110	127	144	179	196	267	428	1044	95
	Scomax	411272	270.034	581.709	0.90707	20	47	62	82	91	98	114	130	148	188	210	386	944	3586	97
	Cynsem	370048	254.436	552.859	0.908836	16	44	60	80	89	97	113	129	146	184	204	344	823	3492	95
Salmoniformes	Oncmyk	1349412	198.621	311.453	0.268115	13	41	59	81	90	98	114	130	148	185	204	310	604	1571	95
	Huchuc	1858867	209.932	375.632	0.275511	6	29	53	77	86	95	111	127	145	184	204	328	672	1989	98
	Saltru	1576611	210.269	352.035	0.280365	14	44	62	83	92	100	115	130	148	185	204	320	671	1852	93
Tetraodontiformes /Labriformes	Labber	380274	242.493	497.826	0.80729	14	41	59	80	89	97	112	128	147	186	208	348	782	3034	97
	Takrub	684292	192.401	297.886	0.360105	14	42	59	80	89	97	112	127	144	179	197	290	578	1560	90
	Tetnig	200983	146.003	152.915	0.34109	12	33	50	71	80	88	103	119	135	166	180	230	321	784	86
Supplementary Table S4
Results of Exon size distribution in 27 fish genomes. For each column, maximum and minimum value is shown in purple and yellow shades, respectively.
