# Supplementary material for: Genome sequencing and analysis of black flounder (Paralichthys orbignyanus) reveals new insights into Pleuronectiformes genomic size and structure
Source: BMC Genomics. 2024 Mar 20;25:297. doi: 10.1186/s12864-024-10081-z (PMC10956332; doi:10.1186/s12864-024-10081-z)
Supplement: Supplementary file 6 — Supplementary material 6. [file 12864_2024_10081_MOESM6_ESM.xls]

## Sheet: Supplementary Table S6
						Percentile nth
Order	Species	count	Average	StDev	SEM	1	5	10	20	25	30	40	50	60	75	80	90	95	99	IQR
Anabantiformes	Anates	335344	1267.11	4747.94	8.19898	49	84	91	109	122	140	197	292	447	896	1185	2516	4474	16508	774
	Masarm	342985	1313.13	4395.42	7.50521	61	85	94	116	132	154	220	322	481	938	1250	2690	4818	17041	806
	Betspl	710206	1064.39	5018.22	5.95467	48	76	81	91	97	105	132	186	284	601	789	1709	3594	15315	504
Carangiformes	Serdum	313619	1500.74	4888.73	8.72961	52	87	96	121	139	166	252	399	612	1144	1469	2984	5268.1	19624	1005
	Serlal	295310	1396.18	4493.2	8.2683	49	86	96	118	135	160	242	380	587	1104	1414	2836	4898	17486.9	969
	Echnau	697967	1127.63	4744.61	5.67915	46	81	88	105	116	132	188	279	422	778	984	2012	3874	14377	662
Cichliformes	Astcal	380272	1898.57	6407.88	10.3912	58	82	90	107	121	144	230	392	660	1417	1840	3727	6937	27273	1296
	Orenil	909031	1934.06	7965.65	8.35472	48	82	89	106	119	139	215	357	586	1213	1595	3312	6699	28577.9	1094
	Punnye	271974	1535.2	4724.23	9.05874	43	81	88	105	117	136	213	361	609	1304	1693	3245	5413.35	19572.3	1187
Cypriniformes	Cypcar	1536722	1593.24	5279.5	4.25888	49	80	87	104	118	140	226	396	657	1200	1520	3077	5963	21204	1082
	Danrer	402613	3195.81	9458.92	14.9072	72	82	89	116	155	235	574	1139	1733	2757	3321	6157.8	11471.2	40236.9	2602
	Sinrhi	1115451	1580.24	4688.79	4.43951	43	80	87	103	116	137	226	419	721	1361	1735	3395	5886	19148	1245
Cyprinodontiformes	Funhet	306549	2186.32	6313.15	11.4024	52	79	86	99	111	131	244	568	1065	1983	2477	4499	8053	27881	1872
	Krymar	294265	1631.32	5193.67	9.57425	61	79	85	99	111	129	207	372	649	1316	1687	3386	6100	21020.7	1205
	Poefor	303492	1384.84	4547.04	8.25382	31	73	81	93	103	118	194	362	613	1092	1356	2636	5002	18211.1	989
Perciformes	Cyclum	614003	1081.31	3521.76	4.49443	43	82	90	108	121	139	206	318	482	851	1060	2126	3991	13213	730
	Gasacu	253830	729.975	2353.66	4.67167	25	74	84	96	105	116	152	217	323	603	768	1455	2597.55	8378	498
	Sanluc	1369011	1402.11	4564.76	3.90135	43	84	94	117	135	163	257	410	617	1110	1421	2769	5027	17383.7	975
Pleuronectiformes	Parorb	121951	850.166	1397.06	4.00057	71	84	92	117	138	167	250	362	522	921	1145	2056	3300	7310.5	783
	Scomax	375742	1446.94	4717.03	7.69527	73	87	95	115	129	151	230	367	564	1061	1369	2855	5331	19470.4	932
	Cynsem	328264	1218.68	4276.48	7.46406	57	80	86	97	106	119	172	276	434	841	1108	2414	4482	16966	735
Salmoniformes	Oncmyk	17780	3479.51	10274.2	77.0515	32	43	69	109	127	151	224	354	697.4	2284.25	3385	8342	16197.9	48795.6	2157.25
	Huchuc	1635410	1542.47	5103.93	3.99108	3	61	85	110	128	153	223	323	494	1051	1460	3289	6190	20609.9	923
	Saltru	1451957	2774.9	9270.82	7.69381	46	93	112	155	184	215	292	442	738	1830	2538	5791	11354	40205	1646
Tetraodontiformes /Labriformes	Labber	333161	1424.66	4439.92	7.69216	40	83	91	111	127	151	242	405	644	1204	1516	2928	4907	17425.8	1077
	Takrub	628567	1140.76	5754.68	7.25847	49	73	78	87	93	101	130	192	309	651	848	1823	3712	15654	558
	Tetnig	184327	501.419	2415.04	5.6251	5	50	70	79	82	86	98	121	169	368	497	1046	1941	6002.22	286
Supplementary Table S5
Results of Intron size distribution in 27 fish genomes. For each column, maximum and minimum value is shown in purple and yellow shades, respectively.
